# Supplementary material for: Evaluation of Chemical Profile and Biological Properties of Extracts of Different Origanum vulgare Cultivars Growing in Poland
Source: Int J Mol Sci. 2024 Aug 30;25(17):9417. doi: 10.3390/ijms25179417 (PMC11395194; doi:10.3390/ijms25179417)
Supplement: Supplementary file 1 [file ijms-25-09417-s001.zip]

Archive with 6 entries (6 files):
- Figure S1_Compound 13 Salvianolic acid B.pdf
- Figure S2_Compound 20 Yunnaneic acid E.pdf
- Figure S3_Compound 17 Sagarenic acid.pdf
- Figure S4_Compound 19 Rosmarinic acid caffeoyl.pdf
- Figure S5_Compound 14 Isosalvianolic B.pdf
- Supplementary material_19.08a.pdf
